# Supplementary material for: Ameliorating effect of Alstonia scholaris L. bark extract on histopathological changes following viper envenomation in animal models
Source: Toxicol Rep. 2018 Oct 4;5:988–93. doi: 10.1016/j.toxrep.2018.10.004 (PMC6180435; doi:10.1016/j.toxrep.2018.10.004)
Supplement: Transparency document [file mmc1.zip]

Archive with 1 entries (1 files):
- coi_disclosure (1).pdf
